# Supplementary material for: The Effect of Select SARS-CoV-2 N-Linked Glycan and Variant of Concern Spike Protein Mutations on C-Type Lectin-Receptor-Mediated Infection
Source: Viruses. 2023 Sep 9;15(9):1901. doi: 10.3390/v15091901 (PMC10535197; doi:10.3390/v15091901)
Supplement: Supplementary file 1 [file viruses-15-01901-s001.zip]

Archive with 1 entries (1 files):
- viruses-2557296-Supplemental.pdf
